# Supplementary material for: Experimental single-strain mobilomics reveals events that shape pathogen emergence
Source: Nucleic Acids Res. 2016 Jul 4;44(14):6830–9. doi: 10.1093/nar/gkw601 (PMC5001619; doi:10.1093/nar/gkw601)
Supplement: SUPPLEMENTARY DATA [file supp_gkw601_nar-01118-h-2016-File009.xlsx]

## Sheet: Expected
Exonuclease protection factors for CJ reads, for 6 genomic islands and 2 IS. Clicking on a cell shows the formula used to produce the entry.
2 sheets: 1) Expected values based on plasmids; 2) Observed values and final O/E (Table S1).
Step 1: Raw assignment of reads to replicons by global Bowtie. The 8 active mobilome elements were separated from their core replicon segments.
Because the mobilome is a small fraction of its host replicon size, omitting this mobilome masking would probably have little effect, but the masking is a more correct treatment.
	csome_core	pNDM_core	pCuAs	pHg_core	pMYS	Mobilome	Unhit	Ambiguous	Total
core length (bp)	5227905	139498	117755	83834	2014
mob length (bp)	207841	1327		1327
S1-noExo	47862483	475596	254126	169914	88270	1467673	61051	519816	50898929
S2-noExo	51914294	450821	258719	224453	387324	1716633	89117	595732	55637093
S3-noExo	47656749	432748	236778	186194	1153378	1610811	145239	538352	51960249
S4-noExo	37963563	299681	219841	238621	1051287	1295154	63854	495659	41627660
S5-noExo	42674219	315622	212547	242992	1237987	2097140	72211	597792	47450510
S6-noExo	39052803	458764	340677	330867	3406656	1327478	69185	588873	45575303
S7-noExo	39741446	458261	329405	320262	4787533	1360029	67918	593229	47658083
S8-noExo	33587736	209479	162203	197955	3746307	1027720	50267	432772	39414439
S1-Exo	2739136	126072	285912	550524	5647696	113209	194003	293039	9949591
S2-Exo	7085608	93841	195406	683550	17042130	266888	537663	377127	26282213
S3-Exo	38536689	280363	283305	922509	42482897	1125008	819950	722395	85173116
S4-Exo	2591588	146884	349873	989950	36148486	246188	719184	527477	41719630
S5-Exo	7600537	125479	210725	620362	19534713	775229	358242	429001	29654288
S6-Exo	780650	126946	291519	694546	36388660	54544	414672	381405	39132942
S7-Exo	1292566	102384	246014	691596	53292642	84475	447296	400221	56557194
S8-Exo	412644	11456	37162	133616	25944762	25352	163774	99385	26828151
Step 2: increase core replicon read counts proportionally to the mobilome segments that had been masked
	csome	pNDM	pCuAs	pHg	pMYS	Total Assigned
Length (bp)	5435746	140825	117755	85161	2014
S1-noExo	4.97653e+07	480120	254126	172604	88270	5.07604e+07
S2-noExo	5.39782e+07	455110	258719	228006	387324	5.53074e+07
S3-noExo	4.95514e+07	436865	236778	189141	1153378	5.15676e+07
S4-noExo	3.94728e+07	302532	219841	242398	1051287	4.12889e+07
S5-noExo	4.43708e+07	318624	212547	246838	1237987	4.63868e+07
S6-noExo	4.06054e+07	463128	340677	336104	3406656	4.5152e+07
S7-noExo	4.13214e+07	462620	329405	325331	4787533	4.72263e+07
S8-noExo	3.49231e+07	211472	162203	201088	3746307	3.92441e+07
S1-Exo	2.84803e+06	127271	285912	559238	5647696	9.46815e+06
S2-Exo	7.3673e+06	94733.7	195406	694370	17042130	2.53939e+07
S3-Exo	4.00688e+07	283030	283305	937111	42482897	8.40551e+07
S4-Exo	2.69462e+06	148281	349873	1.00562e+06	36148486	4.03469e+07
S5-Exo	7.9027e+06	126673	210725	630182	19534713	2.8405e+07
S6-Exo	811686	128154	291519	705540	36388660	3.83256e+07
S7-Exo	1.34395e+06	103358	246014	702543	53292642	5.56885e+07
S8-Exo	429049	11565	37162	135731	25944762	2.65583e+07
Step 3: Divide Exo by corresponding noExo to get replicon Exo Protection factors, normalizing to total assigned reads for each read set.
	csome	pNDM	pCuAs	pHg	pMYS
Length (bp)	5435746	140825	117755	85161	2014	* Two lengths in red are most relevant to islands and ISs.
S1	0.306816	1.42115	6.03175	17.3703	343.019
S2	0.297264	0.453358	1.64499	6.63281	95.8302
S3	0.496092	0.397464	0.73405	3.03961	22.5972		These are the data in the Calibration figure S3.
S4	0.069859	0.501578	1.62864	4.24549	35.1878
S5	0.290856	0.649237	1.61905	4.1692	25.7686
S6	0.0235501	0.326	1.00812	2.47307	12.5842
S7	0.0275821	0.189469	0.633356	1.83132	9.44004
S8	0.0181539	0.0808104	0.338544	0.997394	10.2334
Step 4: Calculate (exponential) slope and intercept for interpolation/extrapolation for mobile element sizes, using only the two most relevant points in the calibration curves
	slope	intercept
S1	-3.58765e-05	5.91004
S2	-3.21184e-05	4.62726
S3	-2.41271e-05	3.16642
S4	-2.5435e-05	3.61193
S5	-2.19062e-05	3.29327
S6	-1.95676e-05	2.57185
S7	-1.97231e-05	2.28468
S8	-2.80018e-05	2.38206
Step 5: Use slope and intercept to compute expected Exo Protection values for mobile elements based on their sizes.
Expected	49R	42GloC	40GuaA	37X	23SapB	16Fis	IS4321	IS5075
Length (bp)	49134	42389	40467	36567	23301	15995	1337	1337
S1	63.262	80.5817	86.3343	99.2999	159.826	207.721	351.452	351.452
S2	21.0976	26.201	27.8694	31.5884	48.3697	61.1623	97.9367	97.9367
S3	7.24967	8.53089	8.9358	9.81746	13.5208	16.1272	22.9694	22.9694
S4	10.6143	12.6008	13.2321	14.612	20.4762	24.6578	35.799	35.799
S5	9.17917	10.6408	11.0984	12.0882	16.1649	18.9705	26.1536	26.1536
S6	5.00491	5.71105	5.92992	6.40017	8.29712	9.57225	12.752	12.752
S7	3.72701	4.25731	4.4218	4.77535	6.2035	7.16502	9.56693	9.56693
S8	2.73522	3.30384	3.48652	3.88884	5.63831	6.91827	10.4293	10.4293

## Sheet: Observed and Final
Step 6: Raw counts of CJ reads from AttCt. Yellow marks noExo/Exo pairs where both counts are ≥ 10
	49R	42GloC	40GuaA	37X	23SapB	16Fis	IS4321	IS5075	Total Assigned Reads from
S1-noExo	0	15	0	10	0	8	1	0	5.07604e+07
S2-noExo	3	24	1	20	1	10	1	0	5.53074e+07
S3-noExo	5	37	7	28	2	11	3	0	5.15676e+07
S4-noExo	10	111	101	25	12	10	9	0	4.12889e+07
S5-noExo	59	693	725	41	94	12	17	0	4.63868e+07
S6-noExo	11	34	16	37	4	4	153	10	4.5152e+07
S7-noExo	10	56	29	44	4	11	227	21	4.72263e+07
S8-noExo	9	28	21	31	8	7	195	14	3.92441e+07
S1-Exo	0	3	0	16	1	25	9	0	9.46815e+06
S2-Exo	1	8	0	45	2	42	17	2	2.53939e+07
S3-Exo	7	35	13	194	16	92	88	11	8.40551e+07
S4-Exo	7	46	121	21	43	22	102	15	4.03469e+07
S5-Exo	29	270	595	66	208	18	146	12	2.8405e+07
S6-Exo	0	10	3	4	4	8	1036	85	3.83256e+07
S7-Exo	1	14	2	9	7	21	1909	143	5.56885e+07
S8-Exo	1	4	3	2	6	5	1308	88	2.65583e+07
Step 7: Divide Exo by noExo (normalizing to total reads) to get Observed exo protection factors.
	49R	42GloC	40GuaA	37X	23SapB	16Fis	IS4321	IS5075
S1	#DIV/0!	1.07224	#DIV/0!	8.57788	#DIV/0!	16.7537	48.2506	#DIV/0!
S2	0.725991	0.725991	0	4.90044	4.35595	9.14749	37.0256	#DIV/0!
S3	0.858896	0.580335	1.13935	4.25066	4.90798	5.13107	17.9959	#DIV/0!
S4	0.716344	0.42409	1.22599	0.859612	3.667	2.25137	11.5979	#DIV/0!
S5	0.802686	0.636253	1.34023	2.62881	3.61356	2.44957	14.025	#DIV/0!
S6	0	0.346505	0.220897	0.127364	1.17812	2.35623	7.97731	10.014
S7	0.0848044	0.212011	0.0584858	0.173464	1.48408	1.61899	7.13179	5.77477
S8	0.164185	0.211094	0.211094	0.095333	1.10825	1.05547	9.9117	9.28816
Step 8: Final table S1. Obs/Expected (Expected from bottom of sheet 1)
	49R	42GloC	40GuaA	37X	23SapB	16Fis	IS4321	IS5075
S1	#DIV/0!	0.0133062	#DIV/0!	0.0863836	#DIV/0!	0.0806546	0.137289	#DIV/0!
S2	0.0344111	0.0277086	0	0.155134	0.0900554	0.149561	0.378056	#DIV/0!
S3	0.118474	0.0680275	0.127504	0.432969	0.362993	0.318163	0.783475	#DIV/0!
S4	0.0674885	0.0336557	0.0926526	0.0588291	0.179085	0.0913044	0.323974	#DIV/0!
S5	0.0874464	0.0597938	0.120759	0.217469	0.223544	0.129125	0.536256	#DIV/0!
S6	0	0.0606727	0.0372512	0.0199001	0.141991	0.246152	0.625572	0.785286
S7	0.022754	0.0497993	0.0132267	0.0363248	0.239232	0.225958	0.745462	0.603618
S8	0.060026	0.0638937	0.0605458	0.0245145	0.196556	0.152563	0.950372	0.890585
For comparison, a similar Obs/Exp table is computed using normalization to pMYS reads in steps 3 and 7 rather than to total reads
	49R	42GloC	40GuaA	37X	23SapB	16Fis	IS4321	IS5075
S1				0.0757069
S2				0.138224		0.14158
S3		0.0676508		0.428705		0.315323
S4		0.0293211	0.081021	0.0518981	0.164472	0.0861753
S5	0.079283	0.0544554	0.110209	0.19952	0.210606	0.123971	0.537354
S6		0.0518733					0.62767	0.78792
S7		0.0419197				0.209643	0.748271	0.605893
S8							0.954029	0.894011
